# Supplementary material for: Optimizing Thermoelectric Performance of Hybrid Crystals Bi2O2Se1−xTex in the Bi2O2X System
Source: Materials (Basel). 2024 Mar 26;17(7):1509. doi: 10.3390/ma17071509 (PMC11012295; doi:10.3390/ma17071509)
Supplement: Supplementary file 1 [file materials-17-01509-s001.zip]

Archive with 1 entries (1 files):
- materials-2934743-supplementary.pdf
